# Supplementary material for: Unveiling the dual-pathway effect of CSR perception environmental on employee pro-environmental behavior: evidence from Chinese marine enterprises
Source: Front Psychol. 2025 Aug 25;16:1649048. doi: 10.3389/fpsyg.2025.1649048 (PMC12415001; doi:10.3389/fpsyg.2025.1649048)
Supplement: Supplementary file 2 [file Table_1.xlsx]

## Sheet: Data
序号	性别	年龄段	学历	自1	自2	自3	自4	社会责任	中介11	中介12	中介13	中介14	中介15	中介16	中介17	中介18	中介19	中介20	中介M1	中介21	中介22	中介23	中介24	中介25	中介26	中介27	中介M2	因1	因2	因3	行为	调节1	调节2	调节3	调节4	调节5	心理氛围	INT1	INT2
1	2	3	1	4	5	4	4	4.25	5	4	4	5	4	5	4	4	4	5	4.4	3	2	2	4	4	4	5	3.42857	4	5	5	4.66667	3	3	3	2	2	2.6	-0.607816	0.0733147
2	1	3	3	4	4	5	5	4.5	4	4	4	4	4	4	4	4	4	5	4.1	4	5	5	4	4	4	5	4.42857	3	4	3	3.33333	1	2	1	2	2	1.6	-1.21358	-1.36595
3	2	3	2	4	4	4	4	4	5	4	4	5	4	4	5	4	4	4	4.3	5	4	5	4	4	4	5	4.42857	3	5	4	4	3	2	4	3	5	3.4	0.221317	0.198026
4	1	2	2	3	3	3	3	3	3	3	3	4	4	3	2	3	3	2	3	5	4	4	4	4	4	5	4.28571	3	3	4	3.33333	3	3	2	2	3	2.6	0.18443	-0.41914
5	1	3	2	4	4	5	4	4.25	5	4	5	4	5	4	5	4	4	4	4.4	4	4	4	5	5	4	4	4.28571	5	5	5	5	3	3	3	2	3	2.8	-0.402791	-0.274488
6	2	2	2	3	2	5	4	3.5	3	5	4	3	4	2	3	3	4	4	3.5	2	2	2	1	2	2	2	1.85714	3	4	2	3	1	2	1	2	2	1.6	-0.283166	2.66594
7	2	3	1	4	4	5	4	4.25	3	3	4	2	3	4	2	3	4	4	3.2	5	4	5	5	4	4	5	4.57143	5	4	4	4.33333	3	2	4	4	3	3.2	-0.00251769	0.0213876
8	1	3	3	5	4	4	4	4.25	4	4	4	4	4	5	4	4	4	5	4.2	4	5	5	4	5	4	4	4.42857	3	4	4	3.66667	3	2	3	2	4	2.8	-0.33343	-0.332303
9	1	3	2	4	4	4	5	4.25	4	5	4	5	4	4	4	5	4	4	4.3	4	4	4	4	4	4	4	4	3	5	3	3.66667	4	4	5	5	4	4.4	1.19841	0.549855
10	2	2	2	4	5	4	4	4.25	4	5	4	5	4	5	5	4	4	4	4.4	3	3	4	3	4	4	3	3.42857	4	5	5	4.66667	4	5	5	4	4	4.4	1.32693	-0.146303
11	2	2	2	3	4	4	3	3.5	4	5	5	4	4	4	4	5	4	4	4.3	4	4	5	5	5	5	4	4.57143	5	4	5	4.66667	4	5	4	5	4	4.4	1.21117	1.25457
12	1	3	3	1	1	2	2	1.5	2	2	1	2	1	1	2	2	2	2	1.7	2	1	1	1	2	2	1	1.42857	3	3	3	3	4	4	4	4	4	4	-1.33556	-1.7565
13	2	3	3	4	5	4	4	4.25	4	4	5	4	4	4	4	5	5	4	4.3	4	4	4	4	5	4	4	4.14286	5	4	4	4.33333	4	4	5	4	4	4.2	1.01726	0.610311
14	1	3	2	4	4	4	4	4	4	4	5	5	5	5	4	4	4	5	4.5	5	5	4	4	5	4	5	4.57143	5	4	5	4.66667	4	5	5	4	4	4.4	1.46718	1.26117
15	2	3	1	1	1	2	1	1.25	3	2	3	4	4	4	4	3	3	4	3.4	2	1	1	2	2	1	2	1.57143	1	2	1	1.33333	5	5	5	4	5	4.8	0.150051	-3.23558
16	1	3	2	1	2	1	2	1.5	3	4	3	3	4	3	3	3	2	4	3.2	2	1	2	1	1	2	2	1.57143	3	4	3	3.33333	3	3	5	2	3	3.2	-0.00454116	-0.0831865
17	1	3	3	3	4	4	5	4	3	3	3	5	3	4	2	5	4	4	3.6	3	3	4	3	4	3	4	3.42857	4	4	4	4	5	4	5	4	5	4.6	0.420488	-0.185956
18	1	3	2	4	5	4	5	4.5	5	5	5	5	4	4	5	4	4	4	4.5	4	5	5	5	4	4	4	4.42857	5	4	4	4.33333	4	4	5	4	4	4.2	1.24709	0.910687
19	2	2	1	5	4	4	5	4.5	3	5	4	4	3	3	5	3	3	3	3.6	3	4	4	5	4	4	4	4	4	4	5	4.33333	5	5	4	5	4	4.6	0.428088	0.643857
20	1	3	2	3	4	3	4	3.5	4	4	4	4	4	4	5	5	4	4	4.2	3	3	4	3	4	4	4	3.57143	3	4	4	3.66667	4	5	4	4	4	4.2	0.943359	0.0179475
21	2	3	2	5	5	4	4	4.5	4	4	4	4	4	5	5	5	5	4	4.4	5	4	4	5	5	5	5	4.71429	4	4	5	4.33333	4	4	5	5	5	4.6	1.59892	1.6881
22	1	3	2	3	3	4	4	3.5	1	1	2	2	1	2	2	2	2	1	1.6	3	2	4	3	3	3	4	3.14286	1	1	2	1.33333	4	5	5	4	5	4.6	-2.47831	-0.595909
23	2	3	2	4	4	5	4	4.25	4	5	5	5	4	4	4	5	4	4	4.4	3	3	3	4	4	3	4	3.42857	3	2	5	3.33333	4	4	5	4	5	4.4	1.3857	-0.15632
24	1	3	2	5	5	4	4	4.5	3	5	3	4	4	2	5	2	4	4	3.6	4	4	4	5	4	4	5	4.28571	4	4	4	4	4	4	5	4	4	4.2	0.319946	0.781792
25	2	3	2	4	5	4	4	4.25	4	4	5	4	4	5	5	4	4	4	4.3	3	3	4	4	3	4	3	3.42857	3	5	5	4.33333	5	4	4	4	5	4.4	1.27038	-0.155013
26	1	3	2	4	4	4	5	4.25	3	3	3	4	5	4	5	3	2	4	3.6	4	4	4	4	5	5	4	4.28571	3	4	4	3.66667	5	4	5	4	4	4.4	0.386293	0.935101
27	2	3	2	5	4	4	4	4.25	4	4	4	4	4	4	4	4	4	5	4.1	3	4	3	3	5	3	3	3.42857	4	5	4	4.33333	5	4	4	5	4	4.4	1.02649	-0.153737
28	2	3	2	3	4	2	4	3.25	3	4	3	2	3	4	3	2	3	4	3.1	5	4	4	4	5	4	5	4.42857	3	4	4	3.66667	4	4	5	4	4	4.2	-0.208913	0.949261
29	2	3	2	4	4	5	5	4.5	5	4	4	4	4	4	4	4	4	4	4.1	5	4	4	4	5	5	4	4.42857	4	5	5	4.66667	4	4	4	5	4	4.2	0.872559	0.954427
30	1	3	3	3	5	3	4	3.75	5	4	4	5	4	5	5	5	5	4	4.6	3	3	4	3	5	3	4	3.57143	4	4	4	4	4	4	4	5	4	4.2	1.4201	0.0291567
31	2	3	2	4	4	5	4	4.25	3	3	3	4	3	4	3	3	3	3	3.2	3	3	4	3	2	3	3	3	3	4	3	3.33333	3	3	4	3	3	3.2	-0.00781242	-0.0482013
32	2	3	1	4	4	4	4	4	5	4	4	4	4	5	5	4	5	5	4.5	1	1	2	2	1	1	2	1.42857	3	3	4	3.33333	3	3	3	3	2	2.8	-0.377061	0.65901
33	1	3	2	3	4	2	4	3.25	3	5	2	3	2	3	3	4	3	3	3.1	1	2	1	1	2	2	2	1.57143	2	2	2	2	4	5	4	4	5	4.4	-0.238476	-2.55055
34	2	3	3	5	4	4	4	4.25	3	2	3	3	3	3	4	4	3	2	3	4	4	4	4	5	4	5	4.28571	5	5	4	4.66667	4	4	5	4	4	4.2	-0.311803	0.795078
35	2	3	2	5	5	4	5	4.75	4	5	4	5	4	4	5	4	5	5	4.5	4	5	5	4	4	4	4	4.28571	5	4	4	4.33333	4	4	5	5	5	4.6	1.8136	1.09166
36	1	3	3	4	4	5	4	4.25	3	2	3	2	4	3	4	4	3	4	3.2	3	4	4	4	3	3	4	3.57143	4	4	5	4.33333	1	2	2	1	1	1.4	0.141389	-0.030971
37	1	3	3	3	3	5	4	3.75	3	2	3	3	3	3	3	4	2	5	3.1	2	2	2	2	1	2	2	1.85714	2	2	2	2	4	4	4	4	5	4.2	-0.200546	-1.85527
38	1	3	2	5	4	5	4	4.5	5	4	4	4	4	5	5	4	5	5	4.5	4	4	5	4	4	4	4	4.14286	4	4	5	4.33333	3	3	1	4	3	2.8	-0.368573	-0.17728
39	1	3	2	3	3	4	5	3.75	4	5	4	5	4	4	4	4	4	4	4.2	5	5	4	5	4	4	4	4.42857	4	5	5	4.66667	3	2	3	4	3	3	-0.0955513	-0.0906419
40	1	3	1	3	3	4	4	3.5	4	4	4	5	4	5	4	5	4	4	4.3	5	4	4	4	4	5	4	4.28571	3	3	5	3.66667	5	4	5	4	5	4.6	1.5289	1.09476
41	2	3	2	3	3	4	4	3.5	3	3	3	4	4	3	2	2	2	4	3	4	4	4	4	5	4	4	4.14286	5	4	4	4.33333	4	4	5	5	4	4.4	-0.3575	0.768419
42	2	3	2	4	4	4	4	4	4	5	4	5	5	4	4	4	5	5	4.5	4	4	5	4	4	4	4	4.14286	4	4	5	4.33333	4	4	4	5	5	4.4	1.59598	0.772754
43	2	3	2	2	2	2	2	2	2	2	2	2	2	2	2	2	2	1	1.9	3	3	2	3	3	2	1	2.42857	3	2	3	2.66667	4	4	4	5	4	4.2	-1.51963	-1.24007
44	2	3	2	3	4	4	3	3.5	3	4	3	3	3	3	4	3	4	4	3.4	4	5	5	4	5	4	4	4.42857	4	5	4	4.33333	4	5	4	4	5	4.4	0.162232	1.14926
45	2	3	1	4	4	4	5	4.25	5	5	5	5	4	4	4	5	4	4	4.5	4	5	4	5	5	4	5	4.57143	4	4	4	4	3	3	3	2	3	2.8	-0.349856	-0.292175
46	1	2	2	5	4	4	4	4.25	4	4	5	5	4	4	4	4	4	5	4.3	3	3	4	4	3	3	4	3.42857	4	5	4	4.33333	5	4	4	5	4	4.4	1.34969	-0.154485
47	1	3	2	3	3	5	2	3.25	5	4	4	4	4	5	4	4	4	5	4.3	4	4	4	4	5	5	5	4.42857	3	2	4	3	2	1	2	1	2	1.6	-1.52819	-1.30794
48	2	3	1	4	4	5	4	4.25	4	4	4	5	5	5	5	4	4	4	4.4	4	5	4	4	5	4	5	4.42857	5	5	4	4.66667	4	5	5	4	5	4.6	1.7149	1.33826
49	1	3	2	4	4	4	4	4	3	4	4	4	4	3	2	3	3	3	3.3	3	3	4	5	4	3	3	3.57143	3	5	4	4	1	2	1	2	2	1.6	-0.0545382	-0.0444341
50	2	3	2	3	3	3	4	3.25	4	4	5	5	4	5	4	4	5	5	4.5	4	4	4	5	4	4	4	4.14286	5	4	4	4.33333	4	5	5	4	5	4.6	1.87137	0.910023
51	1	2	2	2	2	2	2	2	1	1	2	2	2	2	2	2	1	2	1.7	3	3	2	3	4	4	3	3.14286	3	3	3	3	4	3	4	3	1	3	0.12891	0.0327974
52	2	3	2	4	4	4	5	4.25	3	4	5	2	5	3	3	4	5	4	3.8	4	5	4	4	4	4	5	4.28571	3	4	4	3.66667	3	3	3	2	3	2.8	-0.151617	-0.210739
53	2	3	2	4	5	4	4	4.25	4	5	5	4	4	5	5	5	4	4	4.5	4	5	5	4	4	5	4	4.42857	3	3	3	3	1	2	2	2	2	1.8	-1.5886	-1.14245
54	1	3	2	3	5	2	4	3.5	3	4	3	3	3	4	4	3	3	2	3.2	3	2	4	4	4	2	4	3.28571	3	2	4	3	3	3	3	3	3	3	0.00515092	0.0218932
55	2	3	2	4	4	4	5	4.25	3	3	3	4	3	4	3	3	2	4	3.2	4	4	4	5	5	4	4	4.28571	5	4	4	4.33333	5	4	4	5	4	4.4	-0.077509	0.98284
56	1	3	1	4	5	5	5	4.75	4	5	4	5	5	4	5	4	5	4	4.5	4	4	4	5	4	4	4	4.14286	4	4	4	4	3	4	3	3	3	3.2	0.144089	0.0706407
57	2	3	2	5	4	4	4	4.25	4	4	4	4	4	5	4	4	5	4	4.2	4	5	5	5	4	4	4	4.42857	4	4	5	4.33333	5	4	5	5	4	4.6	1.43217	1.35845
58	2	3	2	4	4	4	4	4	3	4	3	3	1	2	5	4	4	3	3.2	4	5	5	4	4	4	4	4.28571	4	4	5	4.33333	2	2	2	2	2	2	0.0569767	-0.815317
59	2	4	2	4	4	4	5	4.25	3	5	2	5	3	4	3	3	3	3	3.4	4	4	4	5	4	5	4	4.28571	4	5	5	4.66667	3	4	1	3	4	3	-0.0120939	-0.0623295
60	1	4	2	2	1	2	1	1.5	2	2	2	2	1	2	2	2	2	2	1.9	2	2	2	2	1	1	1	1.57143	1	1	1	1	4	4	5	4	5	4.4	-1.78196	-2.5747
61	1	2	2	5	4	4	5	4.5	4	4	4	5	4	4	4	4	4	5	4.2	3	3	5	4	3	4	4	3.71429	4	5	4	4.33333	4	4	4	5	5	4.4	1.2467	0.241588
62	2	2	2	4	4	5	5	4.5	4	4	4	4	5	4	4	4	5	4	4.2	5	4	5	4	4	4	5	4.42857	5	4	4	4.33333	4	4	5	4	4	4.2	1.06491	1.0102
63	2	3	2	4	5	5	4	4.5	5	4	5	5	4	4	5	5	4	4	4.5	5	5	5	5	4	4	5	4.71429	4	4	4	4	4	4	4	5	4	4.2	1.40991	1.33875
64	2	3	2	3	4	3	3	3.25	5	4	4	4	4	4	5	5	5	4	4.4	4	4	5	5	4	4	5	4.42857	5	4	4	4.33333	5	4	5	4	4	4.4	1.53575	1.20412
65	2	3	2	3	3	2	5	3.25	1	2	2	1	1	2	2	2	2	2	1.7	3	3	3	5	4	3	4	3.57143	3	2	5	3.33333	2	2	2	2	2	2	1.64225	-0.0526434
66	2	2	2	4	4	4	4	4	3	4	3	3	3	4	2	3	3	3	3.1	4	4	4	4	4	4	5	4.14286	5	5	4	4.66667	5	4	5	4	4	4.4	-0.197725	0.827832
67	2	3	2	4	4	5	4	4.25	3	3	4	2	3	3	3	4	4	3	3.2	4	5	4	5	4	5	4	4.42857	3	4	4	3.66667	4	4	4	5	4	4.2	-0.0554703	1.03312
68	2	3	2	4	4	5	4	4.25	3	3	2	3	3	4	5	5	3	3	3.4	4	5	4	4	4	4	4	4.14286	3	4	5	4	4	4	4	5	4	4.2	0.172277	0.713571
69	1	3	2	3	5	4	4	4	3	3	3	4	2	4	3	4	3	3	3.2	4	5	4	4	4	4	5	4.28571	5	4	4	4.33333	3	4	4	3	3	3.4	-0.0166709	0.264967
70	1	3	3	4	4	4	5	4.25	4	4	5	4	5	4	4	5	4	4	4.3	3	4	4	4	2	4	4	3.57143	4	4	4	4	4	4	4	5	5	4.4	1.41405	0.0787348
71	2	3	2	5	5	4	4	4.5	4	4	4	5	4	5	4	4	5	4	4.3	5	4	4	4	5	5	4	4.42857	4	5	5	4.66667	5	4	5	5	4	4.6	1.63366	1.41875
72	1	3	2	3	4	4	4	3.75	5	4	5	5	4	4	4	5	4	5	4.5	5	5	5	4	4	4	4	4.42857	4	4	5	4.33333	3	4	3	3	1	2.8	-0.309624	-0.226137
73	2	3	2	3	4	3	4	3.5	5	5	5	5	5	4	4	4	4	4	4.5	3	5	5	4	3	3	3	3.71429	5	4	5	4.66667	5	4	4	4	4	4.2	1.45488	0.238955
74	1	3	3	3	4	3	5	3.75	3	3	3	4	3	3	3	3	3	3	3.1	3	3	3	3	5	2	4	3.28571	3	3	4	3.33333	4	4	4	4	4	4	-0.128541	-0.211133
75	2	2	3	4	5	4	4	4.25	3	5	3	2	4	3	4	5	4	3	3.6	5	5	4	5	5	4	5	4.71429	5	5	5	5	4	5	4	5	5	4.6	0.569603	1.88276
76	1	3	2	4	4	5	5	4.5	5	4	4	4	4	4	4	4	5	4	4.2	5	5	4	5	4	4	4	4.42857	4	4	5	4.33333	3	3	1	3	3	2.6	-0.420861	-0.402952
77	1	3	2	3	4	4	4	3.75	3	4	2	3	2	4	5	5	2	2	3.2	3	5	5	3	3	4	4	3.85714	4	4	5	4.33333	3	2	3	3	3	2.8	0.0072543	-0.0844925
78	1	3	2	3	4	4	3	3.5	4	4	5	4	4	4	4	5	4	4	4.2	5	5	4	4	5	5	5	4.71429	3	4	5	4	3	4	3	2	3	3	-0.0364619	-0.0457037
79	1	3	3	4	4	4	4	4	5	5	4	4	4	5	4	5	5	4	4.5	4	5	4	4	5	4	4	4.28571	4	5	4	4.33333	3	4	3	4	3	3.4	0.460918	0.286264
80	1	3	2	4	4	5	4	4.25	4	4	4	4	4	4	4	5	4	4	4.1	4	4	4	5	4	5	5	4.42857	3	4	4	3.66667	3	5	3	2	3	3.2	0.1432	0.152876
81	1	3	2	2	2	2	1	1.75	3	4	2	3	4	3	3	4	3	3	3.2	3	3	2	3	5	5	3	3.42857	2	1	2	1.66667	3	4	1	1	3	2.4	0.0132851	0.0391077
82	2	3	2	3	5	3	5	4	3	4	4	4	4	4	5	3	3	3	3.7	4	4	5	5	5	5	4	4.57143	3	4	4	3.66667	3	3	2	3	3	2.8	-0.114059	-0.257424
83	1	3	2	3	5	4	4	4	4	5	4	5	4	4	5	5	4	5	4.5	3	4	4	4	3	4	5	3.85714	4	5	5	4.66667	3	5	3	3	3	3.4	0.462475	0.133746
84	2	3	2	3	2	5	4	3.5	3	3	4	5	4	3	3	2	4	4	3.5	3	3	4	4	2	4	4	3.42857	5	5	4	4.66667	4	4	5	4	4	4.2	0.330866	-0.0663111
85	2	3	2	3	4	4	2	3.25	5	4	4	4	4	5	5	4	5	5	4.5	4	5	5	5	5	5	4	4.71429	4	5	4	4.33333	5	4	5	5	4	4.6	2.01325	1.92383
86	1	3	2	3	4	3	4	3.5	2	2	2	1	2	2	2	1	1	1	1.6	2	2	2	2	1	2	1	1.71429	3	2	3	2.66667	3	3	3	4	3	3.2	-0.275458	-0.302362
87	1	3	2	5	4	5	5	4.75	4	5	4	4	5	5	5	4	5	5	4.6	4	4	4	5	5	4	4	4.28571	5	4	4	4.33333	3	3	3	3	3	3	-0.0393024	-0.0226574
88	2	3	2	3	4	3	3	3.25	3	4	2	5	4	5	3	4	2	4	3.6	3	4	3	4	4	4	2	3.42857	5	4	5	4.66667	3	3	4	4	3	3.4	0.14452	-0.020955
89	2	3	3	2	2	2	2	2	3	3	3	4	3	3	3	3	2	3	3	3	4	3	4	3	4	2	3.28571	2	1	2	1.66667	3	4	3	3	2	3	0.00572019	0.00543937
90	1	3	2	2	2	2	2	2	3	3	3	4	3	2	4	4	3	4	3.3	1	1	2	1	2	2	2	1.57143	2	2	2	2	3	2	2	3	3	2.6	-0.0382816	0.818132
91	2	3	2	5	4	5	5	4.75	5	4	5	5	4	4	5	4	5	5	4.6	4	4	4	5	4	5	4	4.28571	4	4	4	4	5	4	4	5	4	4.4	1.90585	1.08829
92	2	3	2	3	4	4	3	3.5	4	4	4	5	4	4	4	5	4	5	4.3	4	4	5	5	4	5	4	4.42857	3	5	4	4	5	5	5	4	4	4.6	1.72453	1.47979
93	2	4	2	3	5	4	3	3.75	4	5	4	5	4	4	4	4	4	5	4.3	5	4	4	4	5	5	5	4.57143	5	5	4	4.66667	3	3	2	3	4	3	-0.0209492	-0.0207017
94	2	3	2	4	4	4	4	4	4	4	5	4	4	4	4	5	4	4	4.2	2	2	2	2	1	2	2	1.85714	3	3	3	3	1	1	2	2	2	1.6	-1.42148	2.30703
95	2	3	2	4	4	5	5	4.5	3	4	4	4	2	4	4	3	4	4	3.6	3	4	4	3	5	4	2	3.57143	5	5	5	5	4	5	4	4	4	4.2	0.476305	0.0979205
96	2	3	2	3	3	4	3	3.25	4	4	5	5	5	4	4	4	4	5	4.4	3	5	5	5	5	4	5	4.57143	5	4	4	4.33333	4	4	4	4	4	4	1.18227	1.06193
97	1	2	2	2	1	2	1	1.5	1	1	2	2	2	2	2	2	1	1	1.6	2	1	2	2	1	2	1	1.57143	2	2	2	2	3	3	3	2	5	3.2	-0.291439	-0.35069
98	1	3	3	4	5	4	4	4.25	4	4	5	4	4	5	4	4	5	4	4.3	3	4	4	5	2	4	3	3.57143	3	5	3	3.66667	4	4	4	4	4	4	1.08728	0.0794491
99	2	3	2	4	4	4	5	4.25	5	4	5	4	4	4	5	4	4	4	4.3	3	4	3	3	4	3	3	3.28571	3	3	3	3	3	3	1	1	2	2	-1.12286	0.207308
100	2	3	2	5	5	4	4	4.5	3	4	2	3	3	4	2	3	4	2	3	3	4	3	4	4	3	5	3.71429	5	5	4	4.66667	5	4	5	4	5	4.6	-0.297036	0.353488
101	1	3	2	3	3	4	4	3.5	3	4	4	4	2	4	3	3	2	2	3.1	5	4	4	4	4	5	4	4.28571	5	4	4	4.33333	5	4	4	4	4	4.2	-0.104858	0.945842
102	2	3	2	2	2	2	2	2	2	2	2	2	2	2	2	2	1	2	1.9	2	1	2	2	1	1	1	1.42857	3	3	2	2.66667	3	3	4	4	3	3.4	-0.506654	-0.809672
103	2	3	2	2	2	1	2	1.75	1	2	1	2	1	2	2	1	2	2	1.6	3	3	4	2	3	4	2	3	3	3	2	2.66667	5	5	5	4	4	4.6	-2.5399	-0.788756
104	1	3	1	1	1	2	2	1.5	2	1	1	2	1	2	2	1	2	2	1.6	5	5	4	5	4	4	4	4.42857	3	3	3	3	3	3	2	3	3	2.8	0.319659	-0.186446
105	2	3	1	3	5	4	4	4	4	5	5	4	4	5	4	5	4	4	4.4	5	4	4	5	4	4	5	4.42857	3	3	4	3.33333	2	2	1	2	1	1.6	-1.67555	-1.31023
106	1	2	2	2	2	2	1	1.75	1	1	2	1	2	2	2	2	2	2	1.7	2	1	1	2	1	2	2	1.57143	1	1	1	1	4	5	4	4	4	4.2	-1.79134	-2.29166
107	2	3	1	2	2	2	1	1.75	3	4	3	3	3	4	3	3	2	4	3.2	1	1	2	1	2	1	1	1.28571	2	1	2	1.66667	5	4	4	4	4	4.2	-0.00578644	-2.64996
108	1	3	2	4	4	4	4	4	5	4	4	4	4	5	4	5	4	4	4.3	5	4	4	4	4	5	5	4.42857	3	5	3	3.66667	4	5	5	4	5	4.6	1.75528	1.48155
109	1	4	2	1	2	1	1	1.25	3	2	4	3	3	4	2	2	3	5	3.1	2	2	1	2	1	2	1	1.57143	2	2	1	1.66667	5	4	4	5	4	4.4	-0.1423	-2.71747
110	2	3	2	5	4	5	5	4.75	1	1	1	2	2	1	2	2	2	2	1.6	3	4	4	4	3	3	3	3.42857	3	3	4	3.33333	5	5	4	4	4	4.4	-2.26315	-0.111849
111	1	3	2	2	1	2	2	1.75	3	5	4	1	3	3	4	4	3	3	3.3	3	4	5	2	4	5	2	3.57143	3	2	4	3	2	1	2	1	2	1.6	-0.128519	-0.0876578
112	1	3	1	2	1	1	2	1.5	3	3	3	3	4	2	3	3	4	4	3.2	2	2	1	2	2	1	2	1.71429	3	3	3	3	3	3	4	2	2	2.8	0.00124444	0.334784
113	2	4	1	3	3	4	4	3.5	2	2	2	2	2	2	2	2	2	1	1.9	1	1	1	2	1	2	2	1.42857	2	1	2	1.66667	5	5	4	4	5	4.6	-2.10727	-3.36326
114	1	3	2	5	5	4	5	4.75	4	5	4	5	5	4	4	4	4	4	4.3	3	4	4	2	5	4	4	3.71429	4	4	4	4	4	4	4	5	4	4.2	1.32644	0.234941
115	1	3	2	2	2	2	1	1.75	3	4	3	3	3	5	3	2	5	3	3.4	1	2	1	1	2	2	2	1.57143	2	2	2	2	2	2	1	2	2	1.8	-0.226694	2.29497
116	2	3	2	3	4	5	3	3.75	3	3	4	4	2	3	4	3	3	2	3.1	3	4	4	4	4	2	4	3.57143	5	4	5	4.66667	3	4	2	3	2	2.8	0.0193767	-0.0079352
117	1	3	1	2	2	1	2	1.75	1	2	1	2	1	2	1	2	2	2	1.6	2	2	2	2	2	2	2	2	3	4	3	3.33333	5	4	5	4	4	4.4	-2.2787	-2.16585
118	2	3	2	3	3	4	4	3.5	5	5	5	5	5	4	4	4	5	5	4.7	4	4	4	5	4	5	4	4.28571	5	5	4	4.66667	4	4	5	4	5	4.4	2.11605	1.07103
119	2	3	1	1	1	1	2	1.25	3	3	3	4	3	5	2	3	4	2	3.2	1	1	2	2	1	1	2	1.42857	3	3	3	3	4	4	5	4	4	4.2	-0.00927669	-2.58107
120	1	3	2	4	5	5	5	4.75	4	5	4	5	4	4	4	4	4	4	4.2	4	5	4	4	5	5	4	4.42857	5	5	5	5	5	4	4	4	4	4.2	1.22315	1.09774
121	2	3	2	3	5	4	5	4.25	2	1	1	2	1	2	2	2	1	2	1.6	5	4	4	5	4	4	4	4.28571	3	4	3	3.33333	4	4	5	4	4	4.2	-1.98406	0.928998
122	1	2	2	3	3	4	4	3.5	3	3	2	4	3	3	3	3	4	4	3.2	3	5	4	4	4	3	4	3.85714	3	4	3	3.33333	4	5	5	4	4	4.4	-0.0141525	0.468754
123	1	3	2	4	4	5	4	4.25	3	4	3	3	3	4	4	4	4	4	3.6	5	4	5	4	5	4	5	4.57143	4	5	4	4.33333	4	4	4	4	4	4	0.408372	1.08928
124	2	3	2	3	3	3	4	3.25	4	5	5	4	4	4	4	4	4	5	4.3	3	4	3	3	4	3	4	3.42857	4	4	4	4	5	4	4	5	4	4.4	1.58338	-0.142702
125	1	4	1	4	4	5	4	4.25	5	4	5	4	4	4	4	5	5	4	4.4	3	3	4	4	4	3	3	3.42857	5	4	5	4.66667	3	4	3	3	3	3.2	0.30593	-0.0252657
126	2	3	1	4	4	5	4	4.25	5	4	4	5	4	4	4	4	5	4	4.3	5	5	4	5	5	4	4	4.57143	5	4	4	4.33333	4	5	5	4	4	4.4	1.60251	1.52057
127	1	3	2	5	4	5	4	4.5	3	3	4	3	3	5	3	4	3	4	3.5	4	4	4	5	4	4	4	4.14286	4	4	4	4	3	4	4	2	3	3.2	0.079735	0.162328
128	2	4	2	3	3	3	4	3.25	5	4	4	4	5	5	5	5	4	4	4.5	3	4	3	2	4	4	4	3.42857	4	4	4	4	3	3	3	2	3	2.8	-0.178556	0.012714
129	1	3	2	5	4	5	4	4.5	3	3	4	2	1	4	3	3	3	4	3	4	4	4	5	4	5	4	4.28571	4	5	4	4.33333	4	4	4	5	5	4.4	-0.277801	1.11729
130	2	4	2	4	5	5	4	4.5	4	4	4	4	4	4	4	4	5	4	4.1	3	4	5	4	3	4	4	3.85714	4	5	5	4.66667	3	3	2	1	3	2.4	-0.483631	-0.179839
131	2	2	2	3	4	4	2	3.25	3	3	4	3	3	3	3	2	4	3	3.1	5	5	5	4	4	4	4	4.42857	3	4	5	4	3	2	4	4	2	3	-0.00577082	0.0602667
132	1	3	2	3	4	5	4	4	3	5	3	4	3	3	2	3	3	3	3.2	4	4	4	4	4	4	4	4	4	4	5	4.33333	4	5	4	4	4	4.2	0.0157705	0.615116
133	2	3	2	4	5	4	5	4.5	4	4	4	4	5	4	4	4	5	5	4.3	4	4	4	5	5	5	4	4.42857	4	4	4	4	3	4	3	3	2	3	0.0792235	0.0652392
134	2	4	2	4	4	4	5	4.25	5	5	4	4	4	5	4	4	5	5	4.5	4	5	4	5	4	5	4	4.42857	3	4	5	4	3	3	5	3	2	3.2	0.35747	0.249658
135	1	3	2	2	2	2	1	1.75	3	4	3	4	4	5	3	3	4	3	3.6	2	1	1	2	2	1	1	1.42857	2	1	1	1.33333	3	3	3	2	2	2.6	-0.138117	0.680139
136	2	3	2	4	4	5	5	4.5	4	4	4	5	4	4	5	5	4	4	4.3	5	4	5	4	4	5	5	4.57143	4	4	5	4.33333	5	4	5	4	5	4.6	1.87745	1.76823
137	1	3	2	4	5	4	4	4.25	4	5	5	4	5	4	4	4	4	4	4.3	4	5	4	5	5	4	4	4.42857	3	4	4	3.66667	5	5	4	4	4	4.4	1.66638	1.35834
138	2	4	2	3	3	3	4	3.25	3	4	3	4	3	5	3	4	3	3	3.5	3	5	4	4	4	4	3	3.85714	4	5	4	4.33333	3	3	3	4	2	3	0.0276919	0.0293019
139	1	4	2	5	4	5	4	4.5	4	5	4	4	5	4	4	4	4	4	4.2	3	3	4	5	3	4	3	3.57143	3	3	3	3	3	2	2	2	3	2.4	-0.533488	-0.0345901
140	2	3	2	4	4	4	5	4.25	3	3	4	3	4	3	3	4	2	4	3.3	4	4	5	5	4	5	4	4.42857	4	5	4	4.33333	4	5	4	4	5	4.4	0.203519	1.3697
141	1	3	2	3	4	3	4	3.5	3	4	4	4	3	3	3	3	3	4	3.4	4	4	4	4	4	4	5	4.14286	5	5	4	4.66667	3	3	1	2	3	2.4	-0.121919	-0.329178
142	1	4	2	4	4	5	5	4.5	3	4	5	4	5	2	3	3	4	4	3.7	5	5	4	5	4	5	4	4.57143	3	4	3	3.33333	1	2	1	1	2	1.4	-0.816054	-1.62566
143	2	4	2	4	4	5	4	4.25	4	5	5	4	4	4	4	4	4	4	4.2	3	4	4	4	4	4	3	3.71429	3	5	5	4.33333	5	4	4	4	4	4.2	1.33192	0.282101
144	1	3	2	4	4	4	4	4	3	2	4	3	3	3	3	4	4	4	3.3	4	4	4	4	5	4	5	4.28571	3	4	5	4	3	2	4	4	2	3	0.0122698	0.0670566
145	2	3	2	4	4	4	4	4	4	5	4	4	5	4	5	4	4	5	4.4	3	2	1	5	3	3	3	2.85714	3	3	3	3	2	2	2	2	2	2	-1.13985	0.578928
146	1	3	2	3	3	3	4	3.25	3	4	3	3	2	3	3	3	2	4	3	4	4	4	5	4	4	5	4.28571	5	5	4	4.66667	3	3	3	4	2	3	-0.0121427	0.0644833
147	1	3	2	2	2	1	2	1.75	4	4	5	4	4	4	4	4	5	4	4.2	3	3	4	3	3	3	3	3.14286	3	4	3	3.33333	3	3	2	3	3	2.8	-0.12432	0.0410002
148	1	3	2	3	3	4	4	3.5	4	4	4	5	5	5	4	5	5	5	4.6	3	2	5	2	3	3	4	3.14286	3	4	4	3.66667	4	5	4	5	4	4.4	2.15388	-0.514952
149	1	4	2	4	4	5	5	4.5	3	2	3	4	5	4	3	3	2	3	3.2	4	5	4	5	4	4	4	4.28571	4	5	4	4.33333	3	4	2	3	2	2.8	-0.0067833	-0.0896202
150	2	3	2	4	4	4	4	4	3	5	4	4	4	2	3	1	5	3	3.4	3	5	3	3	4	3	4	3.57143	3	3	4	3.33333	2	1	1	1	2	1.4	-0.393964	-0.125165
151	1	3	2	4	4	5	5	4.5	5	5	4	4	5	4	5	4	4	4	4.4	3	4	3	4	4	4	3	3.57143	3	4	5	4	3	3	4	5	3	3.6	0.858355	0.0565097
152	2	4	2	3	3	5	3	3.5	3	2	4	4	3	3	2	4	5	2	3.2	4	4	4	5	4	4	5	4.28571	3	4	4	3.66667	3	3	2	3	3	2.8	-0.00776643	-0.0931155
153	2	4	2	4	4	5	4	4.25	3	4	1	4	4	4	4	4	2	3	3.3	4	4	4	5	4	4	4	4.14286	4	5	4	4.33333	3	3	3	3	2	2.8	-0.0195515	-0.0771356
154	2	3	2	1	2	2	2	1.75	4	5	5	5	4	4	5	4	5	4	4.5	2	2	1	2	1	1	2	1.57143	3	4	3	3.33333	5	4	4	4	4	4.2	1.75354	-2.45002
155	1	3	2	4	4	4	4	4	4	4	5	4	5	5	4	4	4	5	4.4	3	3	3	3	4	4	5	3.57143	4	4	4	4	1	2	1	1	2	1.4	-1.92549	-0.123206
156	2	3	2	2	2	2	2	2	2	2	1	1	1	1	2	1	1	2	1.4	3	5	3	5	3	3	4	3.71429	2	2	2	2	3	2	3	3	3	2.8	0.204303	-0.0266608
157	2	3	3	5	4	5	4	4.5	5	4	4	5	4	4	4	5	5	4	4.4	4	4	4	4	4	5	4	4.14286	4	4	5	4.33333	3	3	3	3	4	3.2	0.357009	0.183712
158	1	3	2	4	4	4	5	4.25	3	4	3	2	4	4	2	4	2	3	3.1	3	3	4	4	4	5	3	3.71429	4	5	4	4.33333	3	2	3	2	3	2.6	0.00745085	-0.0726078
159	1	3	3	4	4	4	4	4	5	4	5	5	4	4	4	5	5	5	4.6	2	2	2	2	2	1	2	1.85714	3	4	4	3.66667	2	2	1	1	2	1.6	-1.94795	2.14767
160	2	4	2	4	5	4	4	4.25	2	2	1	2	1	2	2	1	1	2	1.6	3	4	4	5	4	2	4	3.71429	4	4	4	4	5	4	5	5	4	4.6	-2.54164	0.372582
161	1	3	3	4	4	4	4	4	2	1	1	1	2	2	2	2	2	2	1.7	4	5	5	5	5	5	4	4.71429	4	5	4	4.33333	1	1	2	1	2	1.4	2.16093	-1.85682
162	1	4	2	5	4	5	4	4.5	3	3	3	3	3	4	4	5	3	4	3.5	4	4	4	5	4	4	5	4.28571	4	4	5	4.33333	5	5	4	4	5	4.6	0.620382	1.3406
163	1	3	3	5	5	5	4	4.75	3	3	3	3	3	3	2	3	4	3	3	5	4	4	4	4	4	4	4.14286	5	4	5	4.66667	4	5	4	4	4	4.2	-0.164475	0.847439
164	2	3	3	4	5	5	5	4.75	3	3	4	3	3	4	3	3	3	3	3.2	3	4	3	4	3	3	3	3.28571	5	4	5	4.66667	1	2	2	1	1	1.4	-0.107693	0.292864
165	2	3	2	5	4	4	5	4.5	3	3	4	4	3	3	3	4	2	3	3.2	4	5	4	4	4	5	4	4.28571	4	4	4	4	3	3	2	2	4	2.8	-0.00845051	-0.0951227
166	1	3	3	5	5	4	5	4.75	2	2	2	2	2	2	1	2	2	2	1.9	5	4	5	5	5	4	4	4.57143	3	5	3	3.66667	4	4	5	4	4	4.2	-1.57372	1.40263
167	2	3	2	4	5	4	5	4.5	3	3	5	4	3	2	4	4	3	3	3.4	4	4	4	4	4	4	4	4	3	3	4	3.33333	3	2	3	5	3	3.2	0.0764802	0.151499
168	2	3	2	4	4	5	5	4.5	3	3	4	3	4	3	4	4	4	4	3.6	3	4	4	5	5	2	4	3.85714	4	4	4	4	3	4	2	2	4	3	0.0412544	0.0341723
169	2	3	2	3	5	4	4	4	3	4	4	3	3	2	2	4	4	4	3.3	3	2	4	4	2	4	4	3.28571	5	5	5	5	4	4	4	5	5	4.4	0.25267	-0.271417
170	2	3	2	3	3	3	3	3	3	4	3	3	4	3	3	3	5	4	3.5	3	3	4	3	3	4	4	3.42857	3	4	3	3.33333	1	2	2	1	2	1.6	-0.483425	0.0525551
171	2	4	2	4	4	4	5	4.25	3	3	3	3	3	3	4	4	2	3	3.1	3	3	4	3	3	4	4	3.42857	4	5	4	4.33333	5	4	4	4	5	4.4	-0.0415181	-0.0602531
172	2	3	2	5	5	4	4	4.5	3	5	2	4	3	3	3	3	3	3	3.2	4	5	4	5	5	4	5	4.57143	3	5	5	4.33333	4	4	4	5	4	4.2	0.093312	1.42848
173	1	3	2	4	5	4	4	4.25	4	4	5	4	4	4	4	5	5	4	4.3	3	4	4	3	3	5	4	3.71429	3	2	4	3	1	2	2	2	2	1.8	-1.28746	-0.274554
174	2	3	1	4	5	4	4	4.25	3	3	3	4	2	3	3	4	4	3	3.2	4	4	4	4	4	4	4	4	4	4	4	4	3	2	4	3	4	3.2	0.02303	0.159365
175	1	3	2	3	3	3	4	3.25	3	4	3	2	3	4	3	4	3	2	3.1	3	3	2	4	4	3	4	3.28571	3	5	3	3.66667	3	3	3	2	2	2.6	0.00666139	0.052825
176	2	4	2	3	5	4	4	4	4	4	4	5	4	4	4	4	5	4	4.2	4	5	4	5	4	5	4	4.42857	5	4	5	4.66667	3	3	3	3	4	3.2	0.319934	0.287047
177	2	2	2	5	4	5	5	4.75	3	3	3	3	4	5	5	3	3	4	3.6	3	3	4	4	4	2	3	3.28571	5	4	5	4.66667	2	2	1	2	1	1.6	-0.628423	0.223169
178	2	3	1	3	2	4	5	3.5	4	4	4	5	5	4	4	4	4	4	4.2	4	5	4	4	4	5	4	4.28571	5	4	4	4.33333	4	5	4	4	4	4.2	1.40199	1.0697
179	1	3	2	5	5	5	4	4.75	3	3	5	4	4	3	4	2	3	4	3.5	3	4	2	4	2	3	5	3.28571	3	4	4	3.66667	4	4	5	4	4	4.2	0.506165	-0.218629
180	1	3	1	3	4	4	4	3.75	4	4	5	4	5	4	4	4	4	4	4.2	4	4	4	4	4	4	4	4	3	4	3	3.33333	3	2	3	2	3	2.6	-0.322984	-0.161268
181	1	3	2	2	1	2	2	1.75	2	2	1	2	2	2	2	1	2	2	1.8	3	3	3	4	3	4	3	3.28571	2	1	2	1.66667	3	2	2	4	3	2.8	0.126704	0.0162037
182	2	4	2	5	5	5	4	4.75	4	5	4	5	4	4	4	4	5	4	4.3	3	3	4	5	5	3	3	3.71429	4	4	5	4.33333	3	3	3	4	2	3	0.121839	0.0267202
183	2	4	2	4	4	4	4	4	3	3	4	4	4	2	4	3	3	3	3.3	3	2	4	3	4	3	3	3.14286	4	4	4	4	2	1	2	2	2	1.8	-0.215338	0.33912
184	1	3	2	4	4	4	4	4	5	5	4	4	4	4	4	4	4	5	4.3	3	4	3	5	3	3	2	3.28571	5	4	4	4.33333	3	4	4	3	3	3.4	0.595781	-0.0834428
185	1	3	2	4	4	5	4	4.25	4	4	4	4	5	4	5	4	4	4	4.2	5	4	4	4	5	4	4	4.28571	5	4	5	4.66667	4	5	4	4	5	4.4	1.65425	1.2473
186	2	3	2	3	5	2	3	3.25	1	2	2	2	1	2	2	2	1	2	1.7	2	2	2	2	2	2	1	1.85714	3	4	4	3.66667	2	2	1	1	1	1.4	2.07802	2.37832
187	2	4	2	3	5	3	4	3.75	2	2	2	2	2	2	1	2	2	2	1.9	4	4	4	5	4	4	4	4.14286	5	4	5	4.66667	3	4	2	2	4	3	-0.119857	0.0685034
188	2	3	2	5	4	5	5	4.75	3	4	2	4	3	3	3	3	2	4	3.1	3	3	4	5	2	4	4	3.57143	5	5	4	4.66667	2	1	1	2	2	1.6	0.00559603	-0.151892
189	2	4	2	5	4	4	4	4.25	1	1	1	2	1	2	2	2	2	2	1.6	4	5	4	4	4	5	4	4.28571	4	4	4	4	2	1	1	1	2	1.4	2.26517	-1.25239
190	2	3	2	5	4	5	4	4.5	3	3	5	3	4	4	4	3	4	4	3.7	4	4	4	4	4	5	4	4.14286	4	4	4	4	4	5	4	5	4	4.4	0.874934	1.0303
191	2	3	2	5	4	5	4	4.5	4	4	4	4	5	5	4	5	5	4	4.4	4	5	5	4	4	5	4	4.42857	3	4	5	4	5	4	5	4	5	4.6	2.18762	1.66363
192	2	9	2	4	4	4	5	4.25	4	4	4	4	4	4	4	4	4	5	4.1	4	4	4	5	5	4	5	4.42857	4	4	4	4	2	2	2	2	1	1.8	-1.09488	-1.08303
193	1	4	2	4	4	4	5	4.25	3	4	3	2	3	4	4	5	4	2	3.4	4	4	5	4	4	4	4	4.14286	5	4	5	4.66667	3	3	3	2	4	3	0.0293555	0.0685121
194	1	3	2	3	3	4	3	3.25	3	3	4	2	2	3	4	4	5	3	3.3	3	3	4	4	3	4	5	3.71429	3	4	4	3.66667	3	4	4	3	1	3	0.0198918	0.0273872
195	2	4	2	5	5	4	5	4.75	5	5	5	4	4	4	4	4	4	4	4.3	3	4	2	4	3	3	3	3.14286	5	4	4	4.33333	4	4	4	4	4	4	1.32306	-0.317603
196	1	3	2	4	4	4	4	4	4	4	4	4	4	5	5	4	4	4	4.2	4	5	4	4	4	5	4	4.28571	4	5	4	4.33333	2	2	1	2	2	1.8	-1.21817	-0.934417
197	2	3	2	4	4	5	4	4.25	3	3	3	4	3	3	3	2	3	3	3	4	4	4	4	5	4	4	4.14286	3	4	3	3.33333	4	4	5	4	4	4.2	-0.108383	0.926216
198	1	3	2	4	5	5	5	4.75	4	5	4	4	4	4	4	5	4	5	4.3	3	4	4	4	4	3	3	3.57143	5	5	5	5	2	2	2	2	1	1.8	-1.33219	-0.159642
199	2	4	2	5	5	4	4	4.5	3	3	5	2	2	3	3	3	3	5	3.2	3	3	2	4	3	3	3	3	4	4	4	4	3	3	2	3	2	2.6	-0.0367901	0.127918
200	1	9	2	3	3	4	4	3.5	3	4	3	3	3	3	3	3	4	3	3.2	4	5	4	5	4	4	5	4.42857	3	3	3	3	2	2	1	1	2	1.6	-0.160007	-1.30443
201	2	4	2	2	1	2	2	1.75	3	3	3	4	3	3	3	5	3	3	3.3	4	5	4	5	4	4	4	4.28571	3	3	3	3	2	2	2	2	1	1.8	-0.247869	-0.958005
202	2	3	2	4	4	5	5	4.5	3	4	3	4	3	5	3	3	3	4	3.5	3	4	3	4	5	4	4	3.85714	3	3	5	3.66667	4	5	4	4	4	4.2	0.545685	0.564892
203	2	4	2	4	4	4	4	4	3	4	2	3	3	3	3	3	4	5	3.3	4	4	4	4	5	4	5	4.28571	5	4	4	4.33333	3	2	2	3	3	2.6	-0.0699118	-0.268298
204	2	4	2	1	1	1	1	1	2	2	2	2	2	2	1	2	2	2	1.9	2	2	2	1	2	2	2	1.85714	3	3	3	3	4	5	5	4	4	4.4	-1.74649	-2.3152
205	1	3	2	5	5	4	4	4.5	1	1	1	1	2	1	2	2	1	2	1.4	3	4	4	3	3	4	4	3.57143	3	4	4	3.66667	2	1	1	1	2	1.4	2.52068	-0.229112
206	2	4	2	3	3	3	4	3.25	4	5	5	5	4	4	5	5	5	5	4.7	5	4	4	5	4	4	5	4.42857	3	5	3	3.66667	4	4	4	5	5	4.4	2.40359	1.50565
207	1	4	1	4	4	4	5	4.25	3	3	4	3	4	4	3	4	3	3	3.4	4	4	5	4	4	4	4	4.14286	5	4	4	4.33333	2	2	2	1	1	1.6	-0.41873	-0.950635
208	1	4	2	3	3	3	4	3.25	4	4	4	4	4	5	4	5	5	5	4.4	3	4	3	3	3	5	5	3.71429	4	5	4	4.33333	5	5	4	4	4	4.4	1.97302	0.455303
209	1	3	2	2	2	2	1	1.75	1	2	1	2	1	1	2	2	1	2	1.5	2	2	1	1	2	1	2	1.57143	3	1	3	2.33333	5	5	4	5	4	4.6	-2.66679	-3.11902
210	2	4	2	3	3	3	3	3	3	4	5	3	3	4	2	2	3	3	3.2	3	3	5	5	4	4	4	4	3	4	3	3.33333	1	2	2	1	1	1.4	-0.18191	-0.869656
211	2	3	1	4	5	5	4	4.5	3	3	3	3	3	4	4	3	3	3	3.2	4	4	5	4	4	4	4	4.14286	3	3	4	3.33333	3	2	2	3	2	2.4	-0.0612903	-0.364439
212	2	3	2	3	3	4	3	3.25	4	4	5	5	4	5	4	5	4	4	4.4	5	4	4	5	5	4	5	4.57143	5	4	4	4.33333	2	2	1	2	1	1.6	-1.72379	-1.51295
213	2	3	2	3	5	4	4	4	1	1	2	2	2	2	2	2	2	2	1.8	4	4	4	4	4	4	4	4	3	4	4	3.66667	1	2	2	2	2	1.8	1.40894	-0.661734
214	1	3	1	5	5	4	5	4.75	5	4	5	5	5	4	4	4	4	4	4.4	5	4	5	4	4	5	5	4.57143	5	4	4	4.33333	2	2	2	1	1	1.6	-1.74152	-1.5408
215	1	3	2	4	5	4	4	4.25	4	4	5	5	5	4	4	5	5	4	4.5	5	4	4	4	5	4	5	4.42857	4	4	5	4.33333	3	1	3	2	4	2.6	-0.462249	-0.334235
216	1	3	2	3	4	4	4	3.75	3	3	4	3	4	3	2	3	5	4	3.4	4	5	5	5	5	4	4	4.57143	5	4	4	4.33333	2	2	1	2	2	1.8	-0.380962	-1.33084
217	2	3	2	2	2	1	2	1.75	3	4	4	1	3	2	3	2	4	3	2.9	1	2	1	1	2	1	1	1.28571	2	1	1	1.33333	4	5	4	4	5	4.4	-0.234206	-3.07884
218	1	3	2	3	3	4	3	3.25	4	4	4	5	5	4	4	5	4	4	4.3	3	2	4	3	5	4	4	3.57143	3	5	4	4	3	2	3	3	3	2.8	-0.152361	-0.0218738
219	2	3	2	2	2	2	2	2	2	2	2	1	1	2	1	2	1	2	1.6	1	2	1	2	2	2	2	1.71429	3	2	3	2.66667	5	4	4	4	5	4.4	-2.14576	-2.47766
220	2	3	1	4	5	5	4	4.5	4	4	4	4	5	4	4	5	4	4	4.2	4	4	5	5	5	5	4	4.57143	5	4	4	4.33333	3	4	4	2	3	3.2	0.32416	0.333008
221	1	9	1	2	2	2	1	1.75	3	3	3	2	4	3	2	3	3	3	2.9	4	4	5	4	4	5	5	4.42857	3	3	3	3	4	4	4	5	5	4.4	-0.230555	1.53583
222	2	3	2	4	4	5	4	4.25	3	3	3	2	3	5	5	4	3	5	3.6	2	1	2	1	2	2	2	1.71429	4	4	4	4	2	2	2	2	2	2	-0.492398	1.51621
223	2	3	1	4	2	5	3	3.5	3	2	3	4	2	3	3	4	4	3	3.1	3	3	5	4	3	4	4	3.71429	3	4	4	3.66667	2	1	1	2	2	1.6	-0.0617519	-0.413114
224	1	3	2	4	3	3	3	3.25	3	3	2	4	3	5	3	4	3	3	3.3	3	3	3	4	4	2	4	3.28571	4	4	5	4.33333	3	3	2	2	4	2.8	-0.029173	0.0131454
225	1	3	2	4	4	4	4	4	3	4	4	2	3	1	4	2	2	5	3	3	4	3	3	4	4	4	3.57143	5	4	4	4.33333	4	4	4	4	4	4	-0.0553272	0.187717
226	1	4	2	4	3	5	3	3.75	3	3	5	4	1	3	4	4	4	4	3.5	3	4	4	3	4	4	4	3.71429	3	3	5	3.66667	1	1	2	2	2	1.6	-0.588608	-0.416597
227	1	4	1	5	3	4	4	4	3	3	3	3	4	4	2	5	5	4	3.6	5	4	5	5	4	4	4	4.42857	4	5	4	4.33333	3	3	4	3	3	3.2	0.154329	0.289412
228	2	3	2	4	3	3	4	3.5	3	3	2	5	5	3	4	3	3	5	3.6	2	2	2	2	1	1	2	1.71429	2	2	1	1.66667	3	3	3	5	5	3.8	0.488824	-1.47638
229	2	4	1	3	4	3	4	3.5	3	3	3	4	2	2	4	3	4	3	3.1	4	4	5	4	4	4	4	4.14286	4	4	4	4	1	2	1	2	2	1.6	-0.0758156	-0.977005
230	1	9	1	3	3	4	3	3.25	2	1	1	1	2	1	2	2	2	2	1.6	3	3	3	3	2	4	3	3	5	5	4	4.66667	2	2	1	2	2	1.8	1.61633	0.442054
231	1	3	2	4	3	3	4	3.5	1	2	2	1	2	2	1	1	1	2	1.5	5	4	4	4	4	4	4	4.14286	3	5	4	4	3	2	3	3	4	3	-0.112092	0.0539369
232	2	3	2	4	4	4	3	3.75	3	3	2	3	5	3	2	4	2	3	3	3	3	4	3	4	3	4	3.42857	4	4	4	4	2	2	2	2	2	2	0.0556364	-0.033719
233	1	3	2	4	4	4	2	3.5	3	3	3	4	2	3	4	3	3	3	3.1	4	5	4	4	4	4	4	4.14286	4	4	4	4	2	1	2	1	1	1.4	-0.0607562	-1.15103
234	2	4	2	4	3	4	3	3.5	3	2	3	4	5	3	4	4	3	3	3.4	3	4	4	3	4	5	4	3.85714	5	4	4	4.33333	3	2	2	3	2	2.4	-0.184326	-0.254767
235	1	4	2	4	5	4	3	4	3	4	3	3	3	5	3	5	3	1	3.3	2	1	2	2	2	2	1	1.71429	3	2	3	2.66667	3	2	3	3	2	2.6	-0.0836458	0.577351
236	2	4	2	4	3	3	5	3.75	4	4	5	4	5	4	5	4	4	5	4.4	4	4	5	4	4	5	4	4.28571	4	4	4	4	3	4	3	3	4	3.4	0.607486	0.402824
237	2	3	2	5	3	4	5	4.25	3	2	2	5	3	5	4	3	3	3	3.3	4	4	5	4	4	5	4	4.28571	5	4	4	4.33333	1	2	1	1	2	1.4	-0.389147	-1.38498
238	1	4	2	4	4	4	4	4	5	5	4	5	4	4	4	4	4	5	4.4	5	4	5	4	4	4	5	4.42857	3	4	3	3.33333	1	2	2	2	2	1.8	-1.56286	-1.20659
239	1	3	2	4	4	4	4	4	5	5	4	5	4	4	5	5	4	4	4.5	4	4	4	4	5	5	5	4.42857	3	3	4	3.33333	2	2	2	1	1	1.6	-1.99132	-1.43222
240	2	3	2	3	4	3	5	3.75	4	4	4	5	5	4	5	5	5	4	4.5	3	3	2	3	3	3	2	2.71429	5	4	4	4.33333	2	1	1	1	1	1.2	-2.6053	1.16167
241	1	3	1	4	5	4	4	4.25	3	3	3	2	4	4	3	5	4	2	3.3	3	4	3	3	2	3	3	3	3	5	3	3.66667	3	3	3	3	2	2.8	-0.0511144	0.0681859
242	1	4	1	1	2	1	2	1.5	2	2	1	1	2	2	2	2	2	2	1.8	2	2	2	1	2	2	2	1.85714	2	1	2	1.66667	4	4	4	4	4	4	-1.23784	-1.54531
243	1	4	1	3	4	5	4	4	2	2	2	1	1	1	2	1	2	1	1.5	4	4	4	4	5	4	5	4.28571	3	4	4	3.66667	1	2	1	1	2	1.4	2.40486	-1.41721
244	1	3	2	3	4	2	4	3.25	1	1	2	1	2	2	2	2	2	2	1.7	2	2	1	1	2	2	1	1.57143	1	1	1	1	5	4	5	4	5	4.6	-2.15393	-2.91889
245	1	4	2	3	5	2	3	3.25	3	2	3	4	4	3	3	4	3	3	3.2	4	4	5	5	5	4	5	4.57143	4	4	5	4.33333	4	5	4	4	4	4.2	0.190798	1.4422
246	1	4	2	3	3	3	4	3.25	4	5	5	5	4	5	4	5	4	4	4.5	3	3	3	5	2	4	3	3.28571	4	4	4	4	4	5	4	5	5	4.6	2.37744	-0.162098
247	1	3	2	3	4	3	4	3.5	3	4	1	3	3	4	3	4	4	4	3.3	3	4	4	4	3	4	4	3.71429	3	3	4	3.33333	2	1	2	2	2	1.8	-0.308622	-0.380267
248	2	4	2	4	4	4	3	3.75	2	2	1	2	2	2	2	1	2	2	1.8	3	3	4	4	3	5	3	3.57143	3	2	4	3	1	2	2	2	2	1.8	1.43487	-0.218945
249	2	4	2	4	3	5	4	4	3	4	3	3	4	4	2	3	3	3	3.2	5	5	5	4	4	4	4	4.42857	3	5	2	3.33333	2	1	2	2	2	1.8	-0.187834	-1.22732
250	1	9	2	4	5	4	5	4.5	3	3	4	4	3	3	3	3	3	3	3.2	4	4	4	4	4	5	4	4.14286	4	5	4	4.33333	3	3	4	3	3	3.2	0.0353158	0.168171
251	1	3	2	3	3	4	3	3.25	1	2	2	2	2	2	2	2	2	2	1.9	3	4	4	3	3	3	3	3.28571	4	4	4	4	1	2	1	1	2	1.4	1.7969	0.132909
252	1	3	2	5	3	3	3	3.5	5	5	4	4	4	5	4	5	5	4	4.5	4	4	4	4	5	4	4	4.14286	4	4	4	4	1	1	2	2	2	1.6	-2.02223	-1.07392
253	1	3	1	3	5	3	3	3.5	3	5	4	3	4	3	5	3	3	3	3.6	3	3	4	3	3	3	3	3.14286	3	4	3	3.33333	2	2	2	1	2	1.8	-0.6775	0.266667
254	2	3	1	5	3	2	4	3.5	4	4	4	4	5	5	5	4	5	5	4.5	3	4	5	3	4	3	3	3.57143	3	5	5	4.33333	2	1	2	2	2	1.8	-1.77456	-0.247473
255	1	3	1	3	4	4	4	3.75	3	2	4	3	4	3	4	3	4	4	3.4	3	3	2	5	5	4	4	3.71429	4	4	5	4.33333	3	3	4	3	2	3	-0.00640349	-0.00590019
256	2	2	2	4	5	4	4	4.25	5	4	5	4	4	5	4	5	4	4	4.4	5	5	4	4	4	4	4	4.28571	4	4	5	4.33333	2	2	1	2	2	1.8	-1.68139	-1.12331
257	1	4	2	1	2	2	2	1.75	3	3	3	2	4	3	5	3	3	4	3.3	4	5	4	3	3	3	3	3.57143	4	4	4	4	5	4	4	4	4	4.2	0.34222	0.252831
258	2	4	2	5	3	3	4	3.75	1	2	1	2	1	1	1	2	1	2	1.4	4	4	4	3	5	4	4	4	4	4	5	4.33333	2	1	2	1	1	1.4	2.5981	-1.04383
259	1	2	2	5	3	4	4	4	3	3	4	4	3	4	4	3	4	3	3.5	4	3	4	3	2	4	3	3.28571	3	3	4	3.33333	2	2	2	1	1	1.6	-0.688605	0.0917154
260	2	2	2	3	3	2	4	3	2	1	2	1	2	1	2	2	1	1	1.5	4	4	3	3	4	4	4	3.71429	5	5	3	4.33333	3	2	3	4	3	3	0.0596995	-0.0143443
261	2	3	2	5	4	3	4	4	3	4	4	3	3	2	4	4	2	3	3.2	4	4	3	5	4	3	4	3.85714	4	3	3	3.33333	4	5	4	4	5	4.4	0.237051	0.693007
262	2	3	2	5	4	5	4	4.5	4	4	4	4	4	4	4	5	4	4	4.1	3	3	4	2	3	4	4	3.28571	3	4	4	3.66667	1	1	2	2	1	1.4	-1.75276	0.0948462
263	2	3	2	4	4	4	5	4.25	4	5	4	5	5	5	4	5	4	4	4.5	5	3	2	3	4	4	3	3.42857	4	4	3	3.66667	2	3	3	5	3	3.2	0.234716	0.0133246
264	2	3	2	4	4	4	3	3.75	3	4	3	4	4	3	4	3	3	5	3.6	4	5	5	3	4	3	3	3.85714	3	3	5	3.66667	2	2	4	3	2	2.6	-0.262042	-0.226216
265	1	3	2	3	5	4	4	4	3	4	3	4	2	2	3	5	4	4	3.4	3	4	4	3	3	4	4	3.57143	4	4	4	4	2	2	3	3	4	2.8	-0.097391	-0.0564968
266	1	4	2	3	2	4	3	3	3	3	3	3	4	3	4	2	4	1	3	5	4	3	4	3	3	4	3.71429	1	2	1	1.33333	5	4	4	4	4	4.2	0.0026432	0.43424
267	2	3	3	2	2	2	1	1.75	4	5	4	4	5	4	4	4	4	4	4.2	5	3	3	3	3	3	4	3.42857	3	5	2	3.33333	2	3	4	3	2	2.8	-0.284854	-0.0221302
268	1	4	2	3	5	4	3	3.75	3	3	4	5	3	3	3	3	3	2	3.2	1	2	2	2	2	2	1	1.71429	5	4	3	4	4	4	4	5	4	4.2	0.245751	-1.88139
269	1	2	2	3	5	5	4	4.25	2	2	2	2	2	1	2	1	2	1	1.7	3	4	3	3	3	5	4	3.57143	5	2	4	3.66667	2	3	3	3	2	2.6	0.552887	-0.096392
270	1	3	3	3	4	3	4	3.5	4	4	4	5	4	4	5	4	4	4	4.2	4	3	3	5	3	4	4	3.71429	3	4	4	3.66667	2	4	3	2	2	2.6	-0.521049	-0.159783
271	1	4	2	2	2	2	2	2	3	3	4	2	4	3	3	3	4	2	3.1	3	3	3	3	3	4	4	3.28571	2	2	2	2	2	3	3	1	4	2.6	-0.0491938	0.0247453
272	2	4	2	5	4	4	5	4.5	5	4	4	4	4	4	4	5	4	4	4.2	3	3	5	4	4	3	3	3.57143	3	3	5	3.66667	3	2	3	2	3	2.6	-0.533984	-0.100571
273	1	3	3	3	3	3	3	3	2	2	2	2	1	1	2	1	2	2	1.7	3	3	3	3	3	5	3	3.28571	3	3	2	2.66667	3	3	1	4	4	3	0.0555944	0.00240821
274	1	2	2	4	4	4	4	4	4	4	5	5	4	4	5	4	4	4	4.3	3	3	4	4	4	3	4	3.57143	3	4	4	3.66667	2	2	2	4	1	2.2	-1.10805	-0.194068
275	1	9	1	4	4	3	5	4	4	5	4	4	4	4	4	5	4	4	4.2	3	5	4	4	2	2	3	3.28571	4	4	3	3.66667	2	2	4	3	2	2.6	-0.5517	0.024283
276	2	4	1	3	4	3	3	3.25	3	4	4	3	3	4	4	4	3	3	3.5	4	2	3	5	3	3	2	3.14286	3	5	4	4	5	4	4	4	4	4.2	0.61154	-0.225845
277	2	4	2	2	2	1	1	1.5	1	2	2	1	2	1	1	2	1	2	1.5	2	2	1	1	2	1	1	1.42857	2	2	2	2	4	4	4	4	4	4	-1.39589	-1.82701
278	1	3	2	3	4	3	4	3.5	3	3	3	4	3	2	2	2	4	5	3.1	3	3	5	2	4	3	3	3.28571	3	4	5	4	2	3	2	3	3	2.6	-0.0550809	0.0314748
279	2	3	2	2	1	2	2	1.75	2	1	1	2	2	2	1	2	1	2	1.6	2	2	2	2	2	1	2	1.85714	2	2	2	2	4	4	5	4	4	4.2	-1.59161	-1.74039
280	1	9	1	4	3	5	2	3.5	3	3	3	3	5	4	4	3	4	3	3.5	3	4	3	4	2	3	2	3	3	5	3	3.66667	3	2	5	2	3	3	-0.015858	0.0114211
281	2	2	1	2	1	2	2	1.75	2	1	1	2	1	2	2	2	2	2	1.7	4	2	4	4	3	4	4	3.57143	1	1	2	1.33333	3	4	3	1	2	2.6	0.551798	-0.0849329
282	2	3	2	5	5	5	5	5	3	3	2	2	3	3	3	4	3	4	3	4	4	4	3	4	5	4	4	4	4	5	4.33333	2	3	2	3	3	2.6	-0.00378072	-0.272752
283	2	3	2	4	3	3	4	3.5	2	2	2	2	2	2	2	2	2	1	1.9	3	4	2	4	4	5	4	3.71429	5	3	3	3.66667	2	2	1	2	2	1.8	1.35159	-0.429939
284	2	3	2	4	3	3	4	3.5	5	3	3	5	5	2	4	5	4	3	3.9	2	2	2	1	2	2	1	1.71429	3	3	4	3.33333	2	3	2	4	2	2.6	-0.404204	0.741685
285	2	2	2	3	5	4	3	3.75	1	2	2	2	1	2	2	2	1	2	1.7	3	4	4	4	3	4	5	3.85714	4	3	4	3.66667	1	3	2	2	3	2.2	1.10355	-0.408277
286	2	3	2	4	3	4	4	3.75	3	3	3	4	3	3	3	3	3	3	3.1	1	1	2	1	2	2	2	1.57143	4	4	4	4	3	4	3	3	4	3.4	0.032348	-0.610776
287	1	3	2	3	4	2	4	3.25	3	4	3	3	2	3	4	3	2	4	3.1	3	3	3	3	2	4	4	3.14286	4	4	5	4.33333	2	3	2	2	3	2.4	-0.0634248	0.163263
288	2	4	2	4	4	3	4	3.75	5	3	2	2	4	4	4	4	4	3	3.5	4	5	4	5	5	5	5	4.71429	3	4	5	4	5	4	5	5	4	4.6	0.763663	2.02892
289	2	3	2	3	3	4	5	3.75	4	4	4	3	2	3	4	5	2	3	3.4	5	3	3	4	3	3	4	3.57143	3	3	4	3.33333	1	3	2	2	4	2.4	-0.261204	-0.12381
290	1	9	2	3	4	3	4	3.5	4	4	3	3	3	3	4	4	3	4	3.5	4	3	3	4	4	4	3	3.57143	3	3	4	3.33333	3	3	3	2	3	2.8	-0.129473	-0.049232
291	1	3	2	3	4	5	4	4	4	3	4	4	4	3	3	2	3	2	3.2	5	3	3	3	4	4	2	3.42857	3	4	5	4	3	1	3	3	2	2.4	-0.138532	-0.0337232
292	2	4	2	3	4	5	4	4	4	4	3	4	5	3	3	3	2	3	3.4	3	5	4	4	4	4	4	4	4	4	5	4.33333	4	5	5	4	4	4.4	0.550627	0.832026
293	1	3	2	4	4	5	4	4.25	4	3	3	5	3	3	2	3	4	2	3.2	3	4	3	3	4	4	4	3.57143	4	2	4	3.33333	4	5	4	4	5	4.4	0.291651	0.270356
294	2	3	2	3	5	3	2	3.25	5	3	3	3	3	3	4	3	2	3	3.2	3	4	5	4	3	3	3	3.57143	5	3	4	4	3	3	3	4	2	3	-0.00848336	-0.00786394
295	2	2	2	4	3	3	5	3.75	3	2	2	3	5	3	4	3	3	5	3.3	4	4	2	4	4	4	5	3.85714	4	4	4	4	2	3	1	3	4	2.6	-0.140807	-0.215302
296	2	4	2	4	5	3	5	4.25	3	2	3	4	4	4	5	4	5	4	3.8	3	4	5	3	3	4	3	3.57143	4	3	3	3.33333	3	2	1	4	4	2.8	-0.200639	-0.0509866
297	2	3	2	5	4	3	2	3.5	4	3	2	4	3	1	4	3	4	4	3.2	3	4	3	4	4	4	3	3.57143	3	3	5	3.66667	5	4	5	4	5	4.6	0.360528	0.32856
298	1	3	2	3	3	2	3	2.75	1	1	2	2	2	2	2	1	2	1	1.6	4	4	3	5	4	3	4	3.85714	3	3	4	3.33333	3	2	4	4	4	3.4	-0.504879	0.184582
299	2	4	2	3	4	3	4	3.5	3	4	3	3	3	2	3	4	3	5	3.3	4	2	4	4	4	5	4	3.85714	4	3	4	3.66667	3	2	2	3	3	2.6	-0.136664	-0.215131
300	2	2	2	5	3	2	4	3.5	4	4	5	3	4	3	2	4	2	4	3.5	3	3	4	4	3	3	4	3.42857	4	5	3	4	2	3	4	2	2	2.6	-0.225682	-0.0349058
301	1	4	3	5	5	3	4	4.25	3	4	4	4	4	4	4	3	4	4	3.8	2	2	2	1	2	2	2	1.85714	3	3	3	3	2	3	3	2	1	2.2	-0.6927	1.24442
302	2	3	2	4	4	2	4	3.5	4	4	3	3	4	3	4	4	3	3	3.5	3	3	3	3	4	3	3	3.14286	4	3	4	3.66667	3	2	2	4	3	2.8	-0.13136	0.0536161
303	2	3	3	4	4	3	4	3.75	3	4	3	3	5	4	2	5	3	4	3.6	4	3	3	4	3	4	5	3.71429	3	4	4	3.66667	3	1	2	3	3	2.4	-0.416297	-0.226088
304	1	4	2	3	2	4	4	3.25	3	3	3	4	3	2	4	4	3	4	3.3	4	5	5	4	4	2	2	3.71429	3	5	3	3.66667	5	4	5	4	4	4.4	0.471907	0.475629
305	2	2	1	3	3	3	3	3	3	4	4	3	3	2	4	2	4	4	3.3	3	4	3	3	4	3	5	3.57143	5	3	3	3.66667	4	5	4	4	5	4.4	0.482221	0.291615
306	1	3	1	3	4	4	4	3.75	3	3	3	4	4	3	4	2	4	5	3.5	3	4	4	3	2	4	4	3.42857	3	3	4	3.33333	2	3	3	4	4	3.2	0.0981524	0.0129729
307	2	3	3	2	2	2	1	1.75	3	2	3	4	4	3	3	3	3	4	3.2	3	3	4	4	4	4	3	3.57143	2	2	2	2	3	3	4	2	4	3.2	0.0470123	0.0386596
308	1	3	2	4	4	3	4	3.75	2	2	1	2	2	2	2	2	1	2	1.8	4	3	2	4	4	3	4	3.42857	4	4	4	4	2	3	3	3	2	2.6	0.47594	-0.0323769
309	2	3	2	4	4	4	4	4	1	1	2	2	1	1	2	2	1	2	1.5	4	3	2	2	5	4	1	3	4	5	4	4.33333	1	2	2	2	2	1.8	1.77068	0.429545
310	2	2	3	4	3	4	4	3.75	2	1	2	2	2	2	2	2	2	2	1.9	1	1	2	2	2	1	1	1.42857	4	3	3	3.33333	2	3	3	3	3	2.8	0.25392	0.460495
311	1	3	2	3	3	3	2	2.75	4	4	4	2	2	3	2	1	4	3	2.9	4	4	4	4	3	4	3	3.71429	4	4	3	3.66667	1	2	3	1	2	1.8	0.0924175	-0.418767
312	1	3	2	5	3	4	3	3.75	4	3	3	3	3	5	4	4	2	2	3.3	3	2	4	2	3	2	4	2.85714	4	3	5	4	5	4	4	4	5	4.4	0.436252	-0.693216
313	2	2	2	3	5	3	5	4	2	2	1	2	2	1	2	2	2	1	1.7	2	2	2	2	2	1	2	1.85714	3	2	3	2.66667	1	2	4	4	3	2.8	0.305748	0.366031
314	2	3	2	4	3	4	5	4	3	4	3	4	4	4	4	3	3	2	3.4	2	2	1	1	2	1	1	1.42857	4	4	3	3.66667	3	4	4	3	3	3.4	0.147377	-0.702204
315	2	2	2	3	3	4	4	3.5	3	3	4	4	3	4	3	5	2	2	3.3	3	3	4	3	3	3	3	3.14286	4	5	4	4.33333	2	3	4	3	2	2.8	-0.0760797	0.066627
316	2	4	2	4	4	4	5	4.25	4	3	3	2	4	4	2	5	3	4	3.4	4	3	4	4	2	4	4	3.57143	4	3	4	3.66667	4	4	5	4	4	4.2	0.488944	0.169517
317	2	2	2	5	3	3	4	3.75	3	3	2	4	4	4	3	3	3	3	3.2	3	4	3	4	3	4	3	3.42857	4	3	5	4	4	4	5	4	4	4.2	0.266744	0.00628125
318	1	9	1	3	2	3	5	3.25	4	5	1	4	2	2	3	3	2	2	2.8	3	4	4	4	5	3	4	3.85714	4	2	4	3.33333	4	4	4	4	4	4	-0.167473	0.428503
319	1	2	1	3	5	4	4	4	3	2	3	3	3	4	4	4	2	3	3.1	3	4	3	3	3	3	5	3.42857	1	1	2	1.33333	3	3	2	3	3	2.8	-0.025641	-0.0021978
320	2	3	2	3	3	3	4	3.25	4	3	5	4	4	3	2	4	2	4	3.5	4	4	3	2	5	4	5	3.85714	4	4	4	4	2	3	4	4	3	3.2	0.104598	0.0867985
321	2	3	3	3	3	4	3	3.25	3	3	4	3	4	4	4	3	4	4	3.6	3	4	5	4	2	3	3	3.42857	4	3	4	3.66667	5	5	5	4	4	4.6	1.01895	0.0270677
322	2	3	1	4	4	5	4	4.25	4	4	5	3	4	4	3	3	3	3	3.6	4	4	5	4	3	3	4	3.85714	4	3	2	3	2	2	2	1	2	1.8	-0.760633	-0.525349
323	2	4	2	3	3	3	3	3	4	3	4	2	3	2	2	3	3	3	2.9	3	3	4	4	5	4	4	3.85714	4	5	3	4	1	1	2	1	2	1.4	0.0732652	-0.720338
324	2	3	2	3	4	4	5	4	4	3	2	3	3	3	3	3	3	3	3	4	2	5	5	3	4	4	3.85714	2	1	2	1.66667	4	4	5	5	4	4.4	0.0739163	0.633568
325	2	2	2	4	3	3	2	3	3	2	5	3	3	2	3	4	3	3	3.1	3	3	3	3	4	5	3	3.42857	3	4	3	3.33333	2	3	3	2	3	2.6	-0.0612384	-0.0141865
326	1	3	2	5	3	3	4	3.75	3	3	4	4	3	3	4	2	5	2	3.3	3	4	4	5	4	4	2	3.71429	4	4	4	4	4	4	4	4	4	4	0.355334	0.321025
327	2	3	2	4	5	4	3	4	4	2	5	3	3	4	3	4	3	3	3.4	5	5	5	5	2	3	3	4	3	4	4	3.66667	3	3	3	3	2	2.8	-0.0870122	-0.115452
328	2	3	2	3	4	4	4	3.75	3	3	4	4	4	4	3	3	4	3	3.5	5	5	4	5	4	3	3	4.14286	2	2	1	1.66667	2	4	2	3	2	2.6	-0.222306	-0.298947
329	2	3	2	4	4	3	3	3.5	3	4	4	4	4	3	3	4	3	3	3.5	4	5	3	3	4	2	1	3.14286	3	4	3	3.33333	4	4	4	4	4	4	0.578166	-0.225451
330	1	4	2	4	4	4	4	4	2	2	2	2	2	2	2	1	1	2	1.8	1	1	2	1	2	2	1	1.42857	1	2	1	1.33333	4	5	4	4	4	4.2	-1.35788	-2.36571
331	2	3	2	4	3	4	3	3.5	5	3	4	4	2	4	3	3	3	4	3.5	3	2	2	3	4	4	4	3.14286	1	2	2	1.66667	3	1	2	1	3	2	-0.547521	0.248209
332	2	3	2	2	2	2	1	1.75	3	3	3	2	3	4	2	3	2	2	2.7	3	5	3	3	4	4	5	3.85714	2	2	1	1.66667	3	2	4	3	4	3.2	-0.0494201	0.100301
333	2	4	2	3	5	3	4	3.75	4	5	3	1	4	3	4	4	5	3	3.6	3	4	4	4	4	4	4	3.85714	3	3	4	3.33333	2	2	2	2	2	2	-0.656602	-0.448326
334	2	3	2	3	3	3	3	3	5	4	3	2	3	4	5	4	3	2	3.5	4	4	4	4	2	2	3	3.28571	3	4	3	3.33333	3	3	2	3	3	2.8	-0.111262	0.0198683
335	2	3	2	4	3	3	3	3.25	3	3	2	4	4	2	3	2	5	3	3.1	3	4	4	3	4	4	4	3.71429	2	1	2	1.66667	3	3	4	3	2	3	0.0012487	0.00208117
336	2	3	2	3	3	2	4	3	5	2	3	4	2	3	4	4	3	2	3.2	4	4	4	4	2	4	3	3.57143	2	1	1	1.33333	2	2	4	2	3	2.6	-0.116743	-0.0727915
337	2	2	2	3	3	3	5	3.5	3	4	4	4	4	3	3	3	3	3	3.4	4	4	4	3	3	4	4	3.71429	1	2	1	1.33333	3	3	1	2	3	2.4	-0.301	-0.198571
338	1	3	2	4	4	3	2	3.25	3	4	3	3	4	3	4	3	2	3	3.2	4	4	2	3	3	4	3	3.28571	3	5	4	4	4	4	4	4	5	4.2	0.369049	-0.109476
339	2	3	2	5	4	3	4	4	4	4	3	3	4	4	4	3	3	3	3.5	5	5	4	4	4	5	4	4.42857	1	1	2	1.33333	3	4	3	3	2	3	0.00636742	0.0108544
340	2	3	2	3	3	3	5	3.5	2	1	1	2	2	1	1	2	2	2	1.6	2	2	2	2	2	1	2	1.85714	2	1	2	1.66667	5	5	4	5	5	4.8	-2.30604	-2.7226
341	2	3	2	1	2	1	1	1.25	3	4	3	3	4	4	3	3	3	4	3.4	5	4	4	3	5	4	3	4	3	3	3	3	3	2	3	2	3	2.6	-0.179847	-0.218659
342	2	3	2	3	2	4	4	3.25	3	2	5	4	3	3	2	4	4	3	3.3	3	5	5	3	3	4	4	3.85714	3	4	4	3.66667	2	3	3	3	3	2.8	-0.0675372	-0.0786305
343	2	3	2	3	3	4	5	3.75	4	3	3	2	2	2	4	3	4	3	3	3	4	3	3	4	3	4	3.42857	3	4	3	3.33333	2	4	2	3	5	3.2	0.0280864	0.0141975
344	2	2	3	3	4	2	5	3.5	1	1	2	1	2	2	2	1	2	1	1.5	5	3	3	4	4	3	4	3.71429	1	2	2	1.66667	2	4	3	2	3	2.8	0.223496	-0.0564207
345	1	3	3	3	4	3	3	3.25	1	2	1	2	2	2	2	1	1	2	1.6	1	2	2	2	2	1	2	1.71429	1	2	2	1.66667	2	2	3	3	3	2.6	0.476405	0.601279
346	2	4	3	4	3	2	3	3	2	1	2	1	2	2	2	2	2	2	1.8	3	4	4	3	4	4	3	3.57143	2	1	1	1.33333	2	3	2	2	4	2.6	0.420761	-0.0667875
347	2	3	2	4	3	3	4	3.5	3	3	5	4	5	4	3	3	3	4	3.7	4	4	3	5	4	2	3	3.57143	3	3	3	3	1	3	3	2	2	2.2	-0.58344	-0.142629
348	1	3	2	4	4	5	4	4.25	2	1	2	2	2	2	1	1	1	2	1.6	4	3	4	3	4	4	3	3.57143	3	4	4	3.66667	2	2	1	1	2	1.6	1.86597	-0.260463
349	2	3	2	3	4	5	3	3.75	1	2	2	1	1	2	2	1	1	2	1.5	3	3	3	5	5	4	4	3.85714	1	2	2	1.66667	5	4	4	4	5	4.4	-2.0138	0.654762
350	2	3	3	4	4	3	2	3.25	4	3	2	4	2	4	2	2	2	4	2.9	5	4	4	3	3	5	2	3.71429	2	1	2	1.66667	2	2	4	3	4	3	-0.000407424	0.00146155
351	2	2	2	2	1	2	2	1.75	4	3	3	3	3	3	4	5	3	4	3.5	3	4	3	3	4	4	5	3.71429	3	4	3	3.33333	2	4	2	2	2	2.4	-0.299121	-0.209033
352	1	3	2	4	3	4	4	3.75	5	4	3	2	3	2	3	3	4	2	3.1	4	4	3	4	3	4	3	3.57143	2	1	1	1.33333	4	5	4	5	4	4.4	0.157659	0.300303
353	2	3	2	4	4	4	3	3.75	3	3	5	3	2	4	3	3	4	4	3.4	3	4	5	5	4	4	2	3.85714	3	3	2	2.66667	2	3	3	3	4	3	0.00945248	0.0115112
354	2	3	2	4	2	5	4	3.75	5	4	3	3	3	3	4	3	3	2	3.3	4	4	4	4	4	2	3	3.57143	1	1	2	1.33333	3	2	2	3	2	2.4	-0.187777	-0.134127
355	2	2	2	3	2	3	2	2.5	4	4	4	4	3	2	5	2	3	3	3.4	4	3	3	3	2	4	2	3	2	2	2	2	2	4	3	2	4	3	0.00412698	-0.0031746
356	1	4	2	3	3	3	4	3.25	3	2	4	3	2	4	5	4	3	4	3.4	3	4	3	4	5	4	3	3.71429	2	2	2	2	2	2	4	4	3	3	0.00433076	0.00363729
357	2	3	2	3	3	3	2	2.75	1	1	1	1	2	2	2	2	1	1	1.4	4	3	5	5	3	3	3	3.71429	1	2	1	1.33333	3	2	3	3	3	2.8	0.29355	-0.0726071
358	2	4	3	2	1	1	2	1.5	4	4	3	2	4	3	4	3	3	3	3.3	3	3	3	3	3	5	4	3.42857	2	1	1	1.33333	3	2	3	4	3	3	0.00161736	0.000544754
359	2	3	2	4	3	3	3	3.25	3	3	1	4	5	3	3	4	4	2	3.2	3	4	4	3	3	3	2	3.14286	2	1	1	1.33333	2	3	2	4	3	2.8	-0.0435596	0.0344084
360	2	3	2	4	5	4	3	4	3	3	4	3	3	3	4	3	3	4	3.3	5	3	3	2	4	4	3	3.42857	3	5	4	4	2	4	4	3	3	3.2	0.0659459	0.0208494
361	1	3	2	4	2	3	4	3.25	2	1	1	1	2	2	2	2	2	1	1.6	4	4	3	4	3	4	4	3.71429	2	2	1	1.66667	2	2	3	2	2	2.2	1.08133	-0.312103
362	2	3	2	4	3	4	3	3.5	5	5	4	3	3	3	3	3	3	4	3.6	4	5	4	4	3	4	3	3.85714	1	2	1	1.33333	2	4	1	3	2	2.4	-0.370286	-0.337539
363	2	2	2	4	5	3	3	3.75	2	1	2	2	2	1	1	1	2	1	1.5	3	4	4	3	3	4	4	3.57143	2	2	1	1.66667	3	2	1	3	4	2.6	0.64526	-0.120712
364	2	3	2	3	4	5	4	4	3	4	3	4	3	3	3	3	3	2	3.1	3	4	3	4	4	4	3	3.57143	1	2	2	1.66667	1	3	2	2	2	2	-0.0762534	-0.299567
365	2	2	2	3	5	3	4	3.75	4	4	1	3	5	3	4	3	2	3	3.2	3	4	2	4	3	4	3	3.28571	2	2	1	1.66667	2	3	3	3	3	2.8	-0.0492187	-0.00251116
366	2	2	2	5	3	4	2	3.5	5	2	4	3	3	4	3	3	3	3	3.3	3	4	2	3	4	4	3	3.28571	3	4	4	3.66667	2	3	5	2	3	3	-0.0253486	-0.000832466
367	2	2	2	4	4	4	4	4	4	4	4	4	4	4	4	3	4	4	3.9	3	4	3	2	4	2	4	3.14286	3	3	4	3.33333	3	3	1	2	3	2.4	-0.617067	0.0924444
368	2	3	2	3	4	4	4	3.75	2	2	2	2	2	2	2	2	2	2	2	3	3	3	3	4	4	4	3.42857	1	1	1	1	2	4	3	2	3	2.8	0.310678	-0.046883
369	2	3	2	3	5	4	4	4	2	2	1	2	2	2	1	2	1	1	1.6	4	2	2	3	4	4	3	3.14286	2	2	2	2	2	3	2	3	2	2.4	1.03041	0.0966472
370	2	3	2	5	4	4	3	4	4	3	3	5	4	4	4	4	3	3	3.7	4	5	5	2	4	4	4	4	3	5	5	4.33333	3	3	4	3	3	3.2	0.0281481	0.0319812
371	2	4	2	3	3	3	3	3	2	1	1	2	1	1	1	2	2	2	1.5	3	2	2	3	4	4	3	3	3	4	2	3	1	2	4	5	4	3.2	-0.0711834	-0.0116653
372	1	2	2	4	3	4	4	3.75	4	4	5	4	3	3	3	3	3	3	3.5	3	2	4	3	2	4	3	3	2	1	2	1.66667	4	5	4	5	4	4.4	0.494208	-0.328046
373	2	2	2	2	1	2	2	1.75	1	1	2	2	2	2	1	1	1	2	1.5	4	3	3	5	4	2	4	3.57143	2	2	2	2	3	2	1	4	3	2.6	0.79375	-0.14881
374	1	3	2	3	5	2	2	3	4	2	2	2	3	3	4	2	3	3	2.8	4	4	4	4	4	3	5	4	2	1	1	1.33333	4	4	4	4	4	4	-0.313119	0.649149
375	1	3	2	3	4	1	5	3.25	3	2	2	3	4	3	4	4	2	3	3	4	4	3	4	4	2	2	3.28571	3	5	4	4	4	5	4	4	4	4.2	-0.19314	0.0653483
376	2	3	2	3	4	3	5	3.75	3	3	3	4	4	3	4	2	3	4	3.3	2	1	2	2	1	1	2	1.57143	3	5	3	3.66667	2	3	3	1	1	2	-0.122449	1.70029
377	2	3	2	4	4	4	3	3.75	4	4	4	2	5	3	4	3	3	4	3.6	3	5	4	3	4	4	5	4	3	5	3	3.66667	3	3	3	2	3	2.8	-0.119	-0.194
378	2	2	2	3	2	3	3	2.75	4	2	2	4	2	3	5	3	5	4	3.4	3	4	3	4	4	5	4	3.85714	1	2	2	1.66667	3	4	5	2	3	3.4	0.0755125	0.179027
379	2	3	1	4	5	4	5	4.5	3	3	2	3	2	4	3	3	1	4	2.8	3	3	3	4	3	2	4	3.14286	3	4	3	3.33333	5	5	4	4	5	4.6	-0.515864	-0.144974
380	2	3	3	4	4	2	4	3.5	3	3	3	3	3	2	4	4	3	3	3.1	5	4	4	4	3	4	3	3.85714	2	2	2	2	2	2	1	5	4	2.8	0.0110727	-0.115472
381	2	2	1	2	1	2	2	1.75	2	1	1	2	2	2	1	1	1	2	1.5	5	4	3	2	3	3	3	3.28571	2	2	1	1.66667	2	4	3	3	3	3	0	0
382	2	3	3	4	3	5	4	4	3	4	3	3	2	4	2	4	5	3	3.3	2	2	2	2	2	1	2	1.85714	2	2	2	2	5	5	4	4	5	4.6	0.0426667	-2.14857
383	2	3	2	4	4	3	3	3.5	3	4	3	3	3	3	4	3	3	3	3.2	5	4	3	5	3	5	2	3.85714	2	2	2	2	2	3	1	3	3	2.4	0.0346939	-0.272595
384	2	3	2	5	4	4	4	4.25	4	3	4	5	5	3	3	4	4	3	3.8	4	3	4	3	5	3	3	3.57143	2	2	2	2	2	1	2	1	1	1.4	-0.796686	-0.485376
385	2	2	2	3	4	3	4	3.5	3	5	5	2	1	3	3	2	3	4	3.1	4	3	3	5	5	3	3	3.71429	2	1	1	1.33333	2	2	1	2	3	2	0.14	-0.5125
386	1	2	2	2	1	1	2	1.5	5	4	2	3	2	3	4	3	5	3	3.4	3	4	5	3	4	3	3	3.57143	2	2	2	2	3	3	2	3	5	3.2	0.00842975	0.0212515
387	2	2	2	3	3	4	3	3.25	5	3	3	2	3	3	3	2	4	3	3.1	3	4	4	4	4	4	3	3.71429	1	2	1	1.33333	2	2	2	4	4	2.8	0.0442	-0.194286
388	2	2	2	5	2	4	4	3.75	3	3	4	3	3	2	3	4	2	4	3.1	4	3	4	3	3	3	4	3.42857	2	1	2	1.66667	2	3	1	2	2	2	0.170123	-0.411287
389	1	4	2	2	2	2	2	2	1	1	1	2	2	1	2	2	2	1	1.5	1	2	1	1	2	1	1	1.28571	2	2	1	1.66667	2	3	3	4	3	3	0.572812	0.56875
390	2	3	2	1	2	1	2	1.5	3	3	3	4	3	3	3	4	4	4	3.4	3	5	3	3	4	4	5	3.85714	3	4	5	4	3	3	2	3	3	2.8	0.0653061	-0.326531
391	1	4	1	4	4	4	3	3.75	3	4	4	4	4	2	3	3	3	5	3.5	4	5	3	3	4	4	4	3.85714	2	2	1	1.66667	5	4	4	4	4	4.2	-0.0244444	0.488889
392	2	3	2	2	1	1	2	1.5	4	3	3	4	2	4	4	2	3	5	3.4	4	4	5	3	4	4	4	4	2	2	2	2	3	3	3	4	5	3.6	-0.0392	0.264
393	2	2	2	2	1	1	2	1.5	3	5	3	2	4	3	3	3	4	5	3.5	3	3	4	4	3	4	3	3.42857	2	2	2	2	4	4	4	4	4	4	-0.05625	0.455357
394	2	3	2	4	5	4	3	4	4	3	3	5	2	4	4	4	4	2	3.5	3	2	3	4	3	2	3	2.85714	2	2	2	2	2	3	4	3	2	2.8	0.02	-0.047619
395	1	3	2	5	3	4	3	3.75	5	5	4	4	4	3	4	3	2	5	3.9	4	4	4	2	3	5	2	3.42857	1	2	2	1.66667	3	2	3	4	3	3	-0.025	-0.0928571
396	2	3	3	4	4	3	5	4	4	3	3	4	5	3	3	3	4	2	3.4	1	2	1	2	2	2	1	1.57143	2	1	2	1.66667	3	3	4	2	4	3.2	0	0

## Sheet: Description
The study used SPSS to calculate the mean, standard deviation, and Pearson correlation coefficients of the variables, with results shown in Table 1. The main variables were significantly correlated, providing preliminary evidence for further exploration of the relationships between variables. Additionally, the correlation coefficients among the main variables were within acceptable limits, indica…
Variables	1	2	3	4	5
PECSR	1
MW	0.378**	1
CN	0.442**	0.347**	1
PEB	0.515**	0.423**	0.467**	1
GPC	-0.04	0.07	-0.034	0.044	1
Gender	0.033	-0.002	0.04	-0.023	0.015
Age	0.009	0.004	0.048	0.082	-0.05
Education	0.055	-0.022	-0.025	-0.041	0.009
MEAN	3.592	3.329	3.558	3.449	3.168
SD	0.872	0.895	0.861	1.027	1.015
VIF	1.351	1.239	1.313	1.014	1.029
Common Method Bias Test To minimize potential common variance, the study further employed a latent error variable control method. AMOS was used to incorporate a common method factor into the original model, with results shown in Table 2. Comparing the fit indices of the original model with those of the model containing the common method factor, we found ΔRMSEA = -0.01, ΔSRMR = -0.008, ΔCFI = -0.0…
Model	RMSEA	SRMR	CFI	TLI
Original Model	0.026	0.039	0.987	0.986
Model with Common Method Factor	0.016	0.031	0.939	0.995
Variation	-0.01	-0.008	-0.048	0.009
